# Supplementary material for: Lettuce Chlorosis Virus Disease: A New Threat to Cannabis Production
Source: Viruses. 2019 Aug 29;11(9):802. doi: 10.3390/v11090802 (PMC6784094; doi:10.3390/v11090802)
Supplement: Supplementary file 1 [file viruses-11-00802-s001.zip]

Archive with 3 entries (3 files):
- Figure S1.tif
- Supplementary file.docx
- Supplementary file.pdf
